# Supplementary material for: B-Myb Mediates Proliferation and Migration of Non-Small-Cell Lung Cancer via Suppressing IGFBP3
Source: Int J Mol Sci. 2018 May 16;19(5):1479. doi: 10.3390/ijms19051479 (PMC5983693; doi:10.3390/ijms19051479)
Supplement: Supplementary file 1 [file ijms-19-01479-s001.zip]

Archive with 4 entries (3 files):
- Supplementary Files/Table S1.docx
- Supplementary Files/Table S2.docx
- Supplementary Files/Table S3.docx
- Supplementary Files/
